# Supplementary material for: Water-Soluble Lead Sulfide Nanoparticles: Direct Synthesis and Ligand Exchange Routes
Source: Nanomaterials (Basel). 2024 Jul 22;14(14):1235. doi: 10.3390/nano14141235 (PMC11280317; doi:10.3390/nano14141235)
Supplement: Supplementary file 1 [file nanomaterials-14-01235-s001.zip]

Archive with 1 entries (1 files):
- nanomaterials-3095481-supplementary.pdf
